# Supplementary material for: Weighted gene correlation network analysis reveals novel regulatory modules associated with recurrent early pregnancy loss
Source: Biosci Rep. 2020 Jun 15;40(6):BSR20193938. doi: 10.1042/BSR20193938 (PMC7295631; doi:10.1042/BSR20193938)
Supplement: Supplementary Table S1 [file BSR-2019-3938_supp.xlsx]

## Sheet: GSE63901
Group	Accession	Title	Source name	Tissue	Gender	Classification	Age	Bmi	Microarraychip	Season of biopsy collection	Extraction order
（1）	GSM1560025	Endometrium_histology_1A	human endometrium	endometrium	Female	out-of-phase histology	36.4	22.2	D	f	A
（1）	GSM1560026	Endometrium_histology_1B	human endometrium	endometrium	Female	out-of-phase histology	36.4	22.2	E	f	B
（1）	GSM1560027	Endometrium_histology_2A	human endometrium	endometrium	Female	out-of-phase histology	40	25.6	D	f	A
（1）	GSM1560028	Endometrium_histology_2B	human endometrium	endometrium	Female	out-of-phase histology	40	25.6	E	f	B
（1）	GSM1560029	Endometrium_histology_3A	human endometrium	endometrium	Female	out-of-phase histology	28	31.9	C	sp	A
（1）	GSM1560030	Endometrium_histology_3B	human endometrium	endometrium	Female	out-of-phase histology	28	31.9	A	sp	B
（1）	GSM1560031	Endometrium_histology_4A	human endometrium	endometrium	Female	out-of-phase histology	38	25.2	C	sp	A
（1）	GSM1560032	Endometrium_histology_4B	human endometrium	endometrium	Female	out-of-phase histology	38	25.2	G	sp	B
（1）	GSM1560033	Endometrium_histology_5A	human endometrium	endometrium	Female	out-of-phase histology	36	32.1	B	su	A
（1）	GSM1560034	Endometrium_histology_5B	human endometrium	endometrium	Female	out-of-phase histology	36	32.1	A	su	B
（1）	GSM1560035	Endometrium_histology_6A	human endometrium	endometrium	Female	out-of-phase histology	32	23.1	H	su	A
（1）	GSM1560036	Endometrium_histology_6B	human endometrium	endometrium	Female	out-of-phase histology	32	23.1	B	su	B
（1）	GSM1560037	Endometrium_histology_7A	human endometrium	endometrium	Female	out-of-phase histology	35	33.7	G	w	A
（1）	GSM1560038	Endometrium_histology_7B	human endometrium	endometrium	Female	out-of-phase histology	35	33.7	G	w	B
（1）	GSM1560039	Endometrium_histology_8A	human endometrium	endometrium	Female	out-of-phase histology	31	31.7	H	sp	A
（1）	GSM1560040	Endometrium_histology_8B	human endometrium	endometrium	Female	out-of-phase histology	31	31.7	F	sp	B
（1）	GSM1560041	Endometrium_histology_9A	human endometrium	endometrium	Female	out-of-phase histology	40	22.5	C	f	A
（1）	GSM1560042	Endometrium_histology_9B	human endometrium	endometrium	Female	out-of-phase histology	40	22.5	F	f	B
（1）	GSM1560043	Endometrium_histology_10A	human endometrium	endometrium	Female	out-of-phase histology	32	21.6	D	f	A
（1）	GSM1560044	Endometrium_histology_10B	human endometrium	endometrium	Female	out-of-phase histology	32	21.6	E	f	B
（2）	GSM1560045	Endometrium_cyclinE_1A	human endometrium	endometrium	Female	abnormal high cyclin E	34	23.4	D	w	A
（2）	GSM1560046	Endometrium_cyclinE_1B	human endometrium	endometrium	Female	abnormal high cyclin E	34	23.4	A	w	B
（2）	GSM1560047	Endometrium_cyclinE_2A	human endometrium	endometrium	Female	abnormal high cyclin E	32	20	H	w	A
（2）	GSM1560048	Endometrium_cyclinE_2B	human endometrium	endometrium	Female	abnormal high cyclin E	32	20	C	w	B
（2）	GSM1560049	Endometrium_cyclinE_3A	human endometrium	endometrium	Female	abnormal high cyclin E	29	24.1	H	su	A
（2）	GSM1560050	Endometrium_cyclinE_3B	human endometrium	endometrium	Female	abnormal high cyclin E	29	24.1	G	su	B
（2）	GSM1560051	Endometrium_cyclinE_4A	human endometrium	endometrium	Female	abnormal high cyclin E	37	24	F	su	A
（2）	GSM1560052	Endometrium_cyclinE_4B	human endometrium	endometrium	Female	abnormal high cyclin E	37	24	E	su	B
（2）	GSM1560053	Endometrium_cyclinE_5A	human endometrium	endometrium	Female	abnormal high cyclin E	35	36.9	C	f	A
（2）	GSM1560054	Endometrium_cyclinE_5B	human endometrium	endometrium	Female	abnormal high cyclin E	35	36.9	E	f	B
（2）	GSM1560055	Endometrium_cyclinE_6A	human endometrium	endometrium	Female	abnormal high cyclin E	31.4	22.6	F	f	A
（2）	GSM1560056	Endometrium_cyclinE_6B	human endometrium	endometrium	Female	abnormal high cyclin E	31.4	22.6	B	f	B
（2）	GSM1560057	Endometrium_cyclinE_7A	human endometrium	endometrium	Female	abnormal high cyclin E	34	23.6	B	f	A
（2）	GSM1560058	Endometrium_cyclinE_7B	human endometrium	endometrium	Female	abnormal high cyclin E	34	23.6	D	f	B
（2）	GSM1560059	Endometrium_cyclinE_8A	human endometrium	endometrium	Female	abnormal high cyclin E	32	22.5	H	su	A
（2）	GSM1560060	Endometrium_cyclinE_8B	human endometrium	endometrium	Female	abnormal high cyclin E	32	22.5	E	su	B
（2）	GSM1560061	Endometrium_cyclinE_9A	human endometrium	endometrium	Female	abnormal high cyclin E	37	21.9	A	f	A
（2）	GSM1560062	Endometrium_cyclinE_9B	human endometrium	endometrium	Female	abnormal high cyclin E	37	21.9	A	f	B
（3）	GSM1560063	Endometrium_normal_1A	human endometrium	endometrium	Female	normal histology and cyclin E	36	28.8	F	w	A
（3）	GSM1560064	Endometrium_normal_1B	human endometrium	endometrium	Female	normal histology and cyclin E	36	28.8	B	w	B
（3）	GSM1560065	Endometrium_normal_2A	human endometrium	endometrium	Female	normal histology and cyclin E	32	21.8	C	sp	A
（3）	GSM1560066	Endometrium_normal_2B	human endometrium	endometrium	Female	normal histology and cyclin E	32	21.8	E	sp	B
（3）	GSM1560067	Endometrium_normal_3A	human endometrium	endometrium	Female	normal histology and cyclin E	31	27.6	G	su	A
（3）	GSM1560068	Endometrium_normal_3B	human endometrium	endometrium	Female	normal histology and cyclin E	31	27.6	E	su	B
（3）	GSM1560069	Endometrium_normal_4A	human endometrium	endometrium	Female	normal histology and cyclin E	34	24.1	G	w	A
（3）	GSM1560070	Endometrium_normal_4B	human endometrium	endometrium	Female	normal histology and cyclin E	34	24.1	F	w	B
（3）	GSM1560071	Endometrium_normal_5A	human endometrium	endometrium	Female	normal histology and cyclin E	28	20.3	H	w	A
（3）	GSM1560072	Endometrium_normal_5B	human endometrium	endometrium	Female	normal histology and cyclin E	28	20.3	D	w	B
（3）	GSM1560073	Endometrium_normal_6A	human endometrium	endometrium	Female	normal histology and cyclin E	32	33.2	H	sp	A
（3）	GSM1560074	Endometrium_normal_6B	human endometrium	endometrium	Female	normal histology and cyclin E	32	33.2	C	sp	B
（3）	GSM1560075	Endometrium_normal_7A	human endometrium	endometrium	Female	normal histology and cyclin E	33	20	B	su	A
（3）	GSM1560076	Endometrium_normal_7B	human endometrium	endometrium	Female	normal histology and cyclin E	33	20	D	su	B
（3）	GSM1560077	Endometrium_normal_8A	human endometrium	endometrium	Female	normal histology and cyclin E	36	23.3	A	su	A
（3）	GSM1560078	Endometrium_normal_8B	human endometrium	endometrium	Female	normal histology and cyclin E	36	23.3	A	su	B
（3）	GSM1560079	Endometrium_normal_9A	human endometrium	endometrium	Female	normal histology and cyclin E	31	21.6	F	su	A
（3）	GSM1560080	Endometrium_normal_9B	human endometrium	endometrium	Female	normal histology and cyclin E	31	21.6	A	su	B
（3）	GSM1560081	Endometrium_normal_10A	human endometrium	endometrium	Female	normal histology and cyclin E	35	25.6	A	sp	A
（3）	GSM1560082	Endometrium_normal_10B	human endometrium	endometrium	Female	normal histology and cyclin E	35	25.6	E	sp	B
（3）	GSM1560083	Endometrium_normal_11A	human endometrium	endometrium	Female	normal histology and cyclin E	35	26.2	G	su	A
（3）	GSM1560084	Endometrium_normal_11B	human endometrium	endometrium	Female	normal histology and cyclin E	35	26.2	D	su	B
（3）	GSM1560085	Endometrium_normal_12A	human endometrium	endometrium	Female	normal histology and cyclin E	36	21.4	H	su	A
（3）	GSM1560086	Endometrium_normal_12B	human endometrium	endometrium	Female	normal histology and cyclin E	36	21.4	B	su	B
（3）	GSM1560087	Endometrium_normal_13A	human endometrium	endometrium	Female	normal histology and cyclin E	35	21.8	C	f	A
（3）	GSM1560088	Endometrium_normal_13B	human endometrium	endometrium	Female	normal histology and cyclin E	35	21.8	F	f	B
（4）	GSM1560089	Endometrium_beforeProg_1A	human endometrium	endometrium	Female	abnormal high cyclin E before progesterone	38	30.7	C	f	A
（4）	GSM1560090	Endometrium_beforeProg_1B	human endometrium	endometrium	Female	abnormal high cyclin E before progesterone	38	30.7	D	f	B
（4）	GSM1560091	Endometrium_afterProg_1A	human endometrium	endometrium	Female	corrected cyclin E after progesterone treatment	39	30.7	A	sp	A
（4）	GSM1560092	Endometrium_afterProg_1B	human endometrium	endometrium	Female	corrected cyclin E after progesterone treatment	39	30.7	E	sp	B
（4）	GSM1560093	Endometrium_beforeProg_2A	human endometrium	endometrium	Female	abnormal high cyclin E before progesterone	38	22.6	F	f	A
（4）	GSM1560094	Endometrium_beforeProg_2B	human endometrium	endometrium	Female	abnormal high cyclin E before progesterone	38	22.6	F	f	B
（4）	GSM1560095	Endometrium_afterProg_2A	human endometrium	endometrium	Female	corrected cyclin E after progesterone treatment	39	22.6	C	sp	A
（4）	GSM1560096	Endometrium_afterProg_2B	human endometrium	endometrium	Female	corrected cyclin E after progesterone treatment	39	22.6	E	sp	B
（4）	GSM1560097	Endometrium_beforeProg_3A	human endometrium	endometrium	Female	abnormal high cyclin E before progesterone	33	26	G	su	A
（4）	GSM1560098	Endometrium_afterProg_3A	human endometrium	endometrium	Female	corrected cyclin E after progesterone treatment	34	26	H	su	A
（4）	GSM1560099	Endometrium_afterProg_3B	human endometrium	endometrium	Female	corrected cyclin E after progesterone treatment	34	26	E	su	B
（4）	GSM1560100	Endometrium_beforeProg_4A	human endometrium	endometrium	Female	abnormal high cyclin E before progesterone	35	25.8	H	su	A
（4）	GSM1560101	Endometrium_beforeProg_4B	human endometrium	endometrium	Female	abnormal high cyclin E before progesterone	35	25.8	F	su	B
（4）	GSM1560102	Endometrium_afterProg_4A	human endometrium	endometrium	Female	corrected cyclin E after progesterone treatment	35	25.8	B	f	A
（4）	GSM1560103	Endometrium_afterProg_4B	human endometrium	endometrium	Female	corrected cyclin E after progesterone treatment	35	25.8	D	f	B
（4）	GSM1560104	Endometrium_beforeProg_5A	human endometrium	endometrium	Female	abnormal high cyclin E before progesterone	36	24.4	G	f	A
（4）	GSM1560105	Endometrium_beforeProg_5B	human endometrium	endometrium	Female	abnormal high cyclin E before progesterone	36	24.4	B	f	B
（4）	GSM1560106	Endometrium_beforeProg_5B_techRepl	human endometrium	endometrium	Female	abnormal high cyclin E before progesterone	36	24.4	A	f	B
（4）	GSM1560107	Endometrium_afterProg_5A	human endometrium	endometrium	Female	improved cyclin E after progesterone treatment	36	24.4	C	f	A
（4）	GSM1560108	Endometrium_afterProg_5B	human endometrium	endometrium	Female	improved cyclin E after progesterone treatment	36	24.4	B	f	B

## Sheet: GSE26787
Table shows the GSE26787 dataset, with patient's cliniccal information summarised.
Accession	Title	Classification	Gender	Tissue
GSM659103	RT3E10	fertile	female	endometrium
GSM659104	RT5E01	fertile	female	endometrium
GSM659105	RT5E21	fertile	female	endometrium
GSM659106	RT5E27	fertile	female	endometrium
GSM659107	RT3E35	fertile	female	endometrium
GSM659108	RT2E10	implantation failure	female	endometrium
GSM659109	RT4E01	implantation failure	female	endometrium
GSM659110	RT4E10	implantation failure	female	endometrium
GSM659111	RT5E35	implantation failure	female	endometrium
GSM659112	RT5E47	implantation failure	female	endometrium
GSM659113	RT4E11	recurrent spontaneous abortion	female	endometrium
GSM659114	RT5E03	recurrent spontaneous abortion	female	endometrium
GSM659115	RT6E07	recurrent spontaneous abortion	female	endometrium
GSM659116	RT4E05	recurrent spontaneous abortion	female	endometrium
GSM659117	RT5E36	recurrent spontaneous abortion	female	endometrium
